# Supplementary material for: SARS-CoV-2 Spatiotemporal Genomic and Molecular Analysis of the First Wave of the COVID-19 Pandemic in Macaé, the Brazilian Capital of Oil
Source: Int J Mol Sci. 2022 Sep 29;23(19):11497. doi: 10.3390/ijms231911497 (PMC9569756; doi:10.3390/ijms231911497)
Supplement: Supplementary file 1 [file ijms-23-11497-s001.zip]

Archive with 2 entries (2 files):
- ijms-1898143-supplementary.pdf
- ijms-1898143-supplementary.xlsx
