# Supplementary material for: SARS-CoV-2 Spatiotemporal Genomic and Molecular Analysis of the First Wave of the COVID-19 Pandemic in Macaé, the Brazilian Capital of Oil
Source: Int J Mol Sci. 2022 Sep 29;23(19):11497. doi: 10.3390/ijms231911497 (PMC9569756; doi:10.3390/ijms231911497)
Supplement: Supplementary file 1 [file ijms-23-11497-s001.zip › ijms-1898143-supplementary.xlsx]

## Sheet: genomedata
Sample	Collection date	Lineage	Amino acids substitutions	Coverage >20x	Cluster	Age	Comorbidities	GISAID ID
1	2020-04-08	b.1.1.33	ORF1b:P314L,S:D614G,ORF3a:T14I,ORF6:I33T,N:R203K,ORF14:G50R,ORF14:G50E,N:G204R,N:I292T	87.90%	9	33		EPI_ISL_13921318
2	2020-04-13	b.1.1.33	ORF1a:D1228N,ORF1b:P314L,S:D614G,ORF6:I33T,ORF7a:P68T,ORF8:Q72H,N:R203K,ORF14:G50R,ORF14:G50E,N:G204R,N:I292T	95.40%	13	46	Cardiopathy	EPI_ISL_13921319
3	2020-04-15	b.1.1.33	ORF1a:D1228N,ORF1a:C3790F,ORF1b:P314L,S:D614G,ORF6:I33T,ORF7a:P68T,N:R203K,ORF14:G50R,ORF14:G50E,N:G204R,N:I292T	91.80%	13	51		EPI_ISL_13921320
4	2020-04-15	b.1.1.33	ORF1b:P314L,S:D614G,ORF6:I33T,N:R203K,ORF14:G50R,ORF14:G50E,N:G204R,N:I292T	99.10%	13	39		EPI_ISL_13921321
5	2020-04-15	b.1.1.33	ORF1b:P314L,S:D614G,ORF6:I33T,N:R203K,ORF14:G50R,ORF14:G50E,N:G204R,N:I292T	85.10%		53	Cardiopathy, Diabetes	EPI_ISL_13921322
6	2020-04-15	-	S:D614G,ORF6:I33T,N:R203K,ORF14:G50R,ORF14:G50E,N:G204R			44
7	2020-04-15	b.1.1.33	ORF1b:P314L,S:D614G,ORF6:I33T,N:R203K,ORF14:G50R,ORF14:G50E,N:G204R,N:I292T	90.30%		32		EPI_ISL_13921323
8	2020-04-20	b.1.1.33	ORF1b:P314L,S:D614G,ORF6:I33T,N:R203K,ORF14:G50R,ORF14:G50E,N:G204R,N:I292T	87.30%		66	Cardiopathy, Diabetes, Renal	EPI_ISL_13921324
9	2020-04-20	b.1.1.33	ORF1b:P314L,S:D614G,ORF6:I33T,N:R203K,ORF14:G50R,ORF14:G50E,N:G204R,N:I292T	97.50%	13	67		EPI_ISL_13921325
10	2020-04-22	b.1.1.33	ORF1a:D1228N,ORF1b:P314L,S:D614G,ORF6:I33T,ORF7a:P68T,N:R203K,ORF14:G50R,ORF14:G50E,N:G204R,N:I292T	90.60%	13	49		EPI_ISL_13990088
11	2020-04-22	b.1.1.33	ORF1a:D1228N,ORF1a:C3790F,ORF1b:P314L,S:D614G,ORF6:I33T,ORF7a:P68T,N:R203K,ORF14:G50R,ORF14:G50E,N:G204R,N:I292T	94.80%	13	47	Cardiopathy	EPI_ISL_13990089
12	4/27/2020	b.1.1.33	ORF1a:K634N,ORF1a:E754K,ORF1b:P314L,S:D614G,ORF6:I33T,N:R203K,ORF14:G50R,ORF14:G50E,N:G204R,N:I292T	95.60%		33	NA	EPI_ISL_13921326
13	2020-04-27	b.1.1.33	ORF1a:V1019D,ORF1b:P314L,S:D614G,ORF6:I33T,N:R203K,ORF14:G50R,ORF14:G50E,N:G204R,N:I292T	91.50%		89	Neurological	EPI_ISL_13990087
14	2020-04-27	b.1.1.33	ORF1b:P314L,ORF1b:V1493L,S:D614G,M:A98S,ORF6:I33T,N:R203K,ORF14:G50R,ORF14:G50E,N:G204R,N:I292T	95.90%	13	92	Cardiopathy	EPI_ISL_13921327
15	2020-04-29	b.1.1.33	ORF1b:P314L,S:D614G,ORF6:I33T,N:R203K,ORF14:G50R,ORF14:G50E,N:G204R,N:I292T	92.30%	11	60		EPI_ISL_13921328
16	2020-05-04	b.1.1.33	ORF1a:T1055I,ORF1b:T267M,ORF1b:P314L,S:D614G,ORF6:I33T,N:R203K,ORF14:G50R,ORF14:G50E,N:G204R,N:I292T	88.00%		50		EPI_ISL_13921330
17	2020-07-20	b.1.1.33	ORF1b:P255S,ORF1b:A2431V,S:D614G,S:V642F,ORF6:I33T,N:R203K,ORF14:G50R,ORF14:G50E,N:G204R,N:I292T	66.70%	3	36		EPI_ISL_13921331
18	2020-05-11	b.1.1.33	ORF1a:V3917G,ORF1b:P314L,S:D614G,ORF6:I33T,N:R203K,ORF14:G50R,ORF14:G50E,N:G204R,N:I292T	95.80%	2	46	Cardiopathy	EPI_ISL_13921332
19	2020-05-14	b.1.1.33	ORF1b:P314L,S:D614G,ORF3a:T14I,ORF6:I33T,N:R203K,ORF14:G50R,ORF14:G50E,N:G204R,N:I292T	97.40%	9	73	Cardiopathy, Diabetes	EPI_ISL_13921333
20	2020-05-18	b.1.1.33	ORF1b:P314L,S:D614G,ORF6:I33T,N:R203K,ORF14:G50R,ORF14:G50E,N:G204R,N:I292T	99.80%	5	69	Cardiopathy, Diabetes	EPI_ISL_13921334
21	2020-05-18	b.1.1.33	ORF1b:P314L,S:D614G,ORF6:I33T,ORF8:P36S,N:R203K,ORF14:G50R,ORF14:G50E,N:G204R,N:I292T	92.40%	5	81	Cardiopathy	EPI_ISL_13921335
22	2020-05-18	b.1.1.33	ORF1b:P314L,S:D614G,ORF6:I33T,N:R203K,ORF14:G50R,ORF14:G50E,N:G204R,N:I292T	98.40%	5	74	Cardiopathy, Diabetes	EPI_ISL_13921336
23	2020-05-18	b.1.1.33	ORF1a:N704D,ORF1b:P314L,S:R78M,S:D614G,ORF6:I33T,N:R203K,ORF14:G50R,ORF14:G50E,N:G204R,N:I292T	98.20%	11	59	Cardiopathy, Diabetes, Hepatic	EPI_ISL_13921337
24	2020-05-18	b.1.1.33	ORF1a:A1352V,ORF1b:P314L,S:D614G,ORF6:I33T,N:R203K,ORF14:G50R,ORF14:G50E,N:G204R,N:I292T	86.10%	1	60	Cardiopathy, Diabetes, Obesity, asthma	EPI_ISL_13921338
25	2020-05-20	b.1.1.33	ORF1a:P80S,ORF1b:P314L,ORF1b:H2388Y,S:D614G,ORF6:I33T,N:R203K,ORF14:G50R,ORF14:G50E,N:G204R	95.90%	8	76	Cardiopathy, Diabetes	EPI_ISL_13921339
26	2020-05-20	-				58	Cardiopathy, Diabetes
27	2020-05-20	b.1.1.33	ORF1a:A1352V,ORF1b:P314L,S:D614G,ORF6:I33T,ORF7a:C15F,N:R203K,ORF14:G50R,ORF14:G50E,N:G204R	66.40%	1	50	Cardiopathy, Diabetes, Hepatic	EPI_ISL_13921341
28	2020-05-21	b.1.1.33	ORF1a:A1352V,ORF1b:P314L,S:D614G,ORF6:I33T,N:R203K,ORF14:G50R,ORF14:G50E,N:G204R,N:I292T	65.70%	1	59	Cardiopathy	EPI_ISL_13921342
29	2020-05-23	b.1.1.33	ORF1b:P314L,ORF1b:A2222S,S:D614G,OR+D1F6:I33T,N:R203K,ORF14:G50R,ORF14:G50E,N:G204R,N:I292T	90.70%		83	Cardiopathy, Diabetes	EPI_ISL_13921343
30	2020-05-27	b.1.1.33	ORF1a:L251W,ORF1b:P314L,S:D614G,ORF6:I33T,N:R203K,ORF14:G50R,ORF14:G50E,N:G204R,N:I292T	93.00%	12	59	Cardiopathy, Diabetes	EPI_ISL_13921344
31	2020-05-28	b.1.1.33	ORF1b:P314L,S:D614G,ORF6:I33T,ORF8:S82P,N:R203K,ORF14:G50R,ORF14:G50E,N:G204R,N:I292T	93.70%		54		EPI_ISL_13921345
32	2020-05-08	-	ORF1b:M897I	93.50%		-	not available
33	2020-05-28	b.1.1.33	ORF1b:P314L,ORF1b:K798T,S:D614G,ORF6:I33T,N:R203K,ORF14:G50R,ORF14:G50E,N:G204R,N:I292T	95.30%	8	66	Cardiopathy, Diabetes, Obesity	EPI_ISL_13921346
34	2020-06-01	b.1.1.33	ORF1a:A1352V,ORF1a:V3968F,ORF1b:P314L,S:D614G,ORF6:I33T,N:R203K,ORF14:G50R,ORF14:G50E,N:G204R,N:I292T	97.00%	1	76		EPI_ISL_13921347
35	2020-06-02	b.1.1.33	ORF1a:S944L,ORF1b:P314L,ORF1b:M592I,ORF1b:M2025I,S:D614G,ORF6:I33T,N:R203K,ORF14:G50R,ORF14:G50E,N:G204R,N:I292T	89.10%	5	77	Cardiopathy, Diabetes	EPI_ISL_13921348
36	2020-06-02	b.1.1.33	ORF1a:I1411V,ORF1a:R2875H,ORF1b:P314L,S:D614G,ORF6:I33T,N:R203K,ORF14:G50R,ORF14:G50E,N:G204R,N:I292T,N:A398V	95.00%		90		EPI_ISL_13921349
37	2020-06-02	b.1.1.33	ORF1a:T882I,ORF1b:P314L,ORF1b:M897I,S:D614G,ORF6:I33T,ORF8:T87I,N:R203K,ORF14:G50R,ORF14:G50E,N:G204R,N:I292T	94.00%	5	54		EPI_ISL_13921350
38	2020-06-04	b.1.1.33	ORF1b:P314L,S:D614G,ORF6:I33T,N:R203K,ORF14:G50R,ORF14:G50E,N:G204R,N:I292T	98.90%	10	37		EPI_ISL_13921351
39	2020-06-08	b.1.1.33	ORF1b:P314L,ORF1b:D2361A,S:D614G,ORF6:I33T,N:G5E,ORF9b:D2N,N:R203K,ORF14:G50R,ORF14:G50E,N:G204R,N:I292T	0.00%	8	54		EPI_ISL_13990092
40	2020-06-12	b.1.1.33	ORF1a:A1352V,ORF1b:P314L,S:D614G,ORF6:I33T,N:R203K,ORF14:G50R,ORF14:G50E,N:G204R,N:I292T	94.80%	1	73		EPI_ISL_13921352
41	2020-06-16	b.1.1.33	ORF1a:L251W,ORF1b:D51Y,ORF1b:V195I,ORF1b:P314L,S:D614G,ORF3a:S60A,ORF6:I33T,N:R203K,ORF14:G50R,ORF14:G50E,N:G204R,N:I292T	93.40%	12	49		EPI_ISL_13921353
42	2020-06-16	b.1.1.33	ORF1b:P314L,S:D614G,ORF6:I33T,N:R203K,ORF14:G50R,ORF14:G50E,N:G204R,N:I292T	85.10%	13	77		EPI_ISL_13921354
43	2020-06-15	b.1.1.33	ORF1b:P314L,S:D614G,ORF6:I33T,N:R203K,ORF14:G50R,ORF14:G50E,N:G204R,N:I292T	95.00%	8	23		EPI_ISL_13921355
44	2020-06-17	b.1.1.33	ORF1b:P314L,S:D614G,ORF6:I33T,N:R203K,ORF14:G50R,ORF14:G50E,N:G204R,N:I292T	95.60%		86		EPI_ISL_13921356
45	2020-06-18	b.1.1.33	ORF1a:R3323C,ORF1b:P314L,ORF1b:A2168V,ORF1b:S2430G,S:D614G,ORF6:I33T,ORF8:P36S,N:R203K,ORF14:G50R,ORF14:G50E,N:G204R,N:I292T	80.10%	8	36		EPI_ISL_13921357
46	2020-06-22	b.1.1.28	ORF1b:P314L,ORF1b:T2432I,S:S494P,S:D614G,S:V1176F,N:R203K,ORF14:G50R,ORF14:G50E,N:G204R	99.30%	6	44		EPI_ISL_13921358
47	2020-06-21	b.1.1.33	ORF1b:P314L,S:T29I,S:D614G,ORF3a:D2Y,ORF6:I33T,N:R203K,ORF14:G50R,ORF14:G50E,N:G204R,N:I292T	97.80%		58		EPI_ISL_13921359
48	2020-06-25	b.1.1.33	ORF1a:P892S,ORF1a:L3606F,ORF1b:P314L,S:D614G,ORF6:I33T,N:R203K,ORF14:G50R,ORF14:G50E,N:G204R,N:I292T	94.40%	7	21		EPI_ISL_13921360
49	2020-06-24	b.1.1.33	ORF1a:A1352V,ORF1a:V1629F,ORF1b:P314L,ORF1b:T2537I,S:D614G,S:D1168Y,ORF6:I33T,ORF7a:C15F,N:R203K,ORF14:G50R,ORF14:G50E,N:G204R,N:I292T	96.40%	1	78		EPI_ISL_13921361
50	2020-06-27	b.1.1.33	ORF1b:P314L,ORF1b:R1729C,S:D614G,ORF6:I33T,N:R203K,ORF14:G50R,ORF14:G50E,N:G204R,N:I292T,ORF10:D31H	96.30%		67		EPI_ISL_13921362
51	2020-08-09	b.1.1.33	ORF1a:G912S,ORF1a:D1585N,ORF1a:T3058I,ORF1b:P314L,S:D614G,ORF6:I33T,N:R203K,ORF14:G50R,ORF14:G50E,N:G204R,N:I292T	43.60%	10	-		EPI_ISL_13990093
52	2020-07-01	b.1.1.33	ORF1a:C1744Y,ORF1b:P314L,S:D614G,ORF3a:G100C,ORF6:I33T,N:R203K,ORF14:G50R,ORF14:G50E,N:G204R,N:I292T	96.40%		54		EPI_ISL_13921363
53	2020-07-01	b.1.1.33	ORF1b:P314L,S:D614G,ORF6:I33T,N:R203K,ORF14:G50R,ORF14:G50E,N:G204R,N:I292T	97.90%	8	40		EPI_ISL_13921364
54	2020-07-02	b.1.1.33	ORF1b:P314L,S:D614G,S:S704A,ORF6:I33T,N:R203K,ORF14:G50R,ORF14:G50E,N:G204R,N:I292T	98.20%	4	72		EPI_ISL_13921366
55	2020-07-04	b.1.1.33	ORF1b:P314L,S:D614G,ORF6:I33T,N:R203K,ORF14:G50R,ORF14:G50E,N:G204R,N:I292T	96.80%	4	64		EPI_ISL_13921367
56	2020-06-03	b.1.1.33	ORF1b:P314L,S:D614G,ORF6:I33T,ORF7a:L96F,N:R203K,ORF14:G50R,ORF14:G50E,N:G204R,N:I292T	86.20%		59		EPI_ISL_13921368
57	2020-07-06	-	S:D614G,ORF6:I33T,N:R203K,ORF14:G50R,ORF14:G50E,N:G204R	90.20%		48		EPI_ISL_13921369
58	2020-07-07	-	ORF1a:L251W,S:D614G,ORF3a:Q57H,ORF6:I33T	95.30%		66
59	2020-07-07	b.1.1.28	ORF1a:L3930F,ORF1b:P314L,S:D614G,S:V1176F,N:S193I,ORF14:V40F,N:R203K,ORF14:G50R,ORF14:G50E,N:G204R	88.60%		55		EPI_ISL_13921370
60	2020-07-08	b.1.1.33	ORF1b:P314L,S:D614G,ORF6:I33T,N:R203K,ORF14:G50R,ORF14:G50E,N:G204R	54.40%		39		EPI_ISL_13921371
61	2020-07-09	b.1.1.33	ORF1a:A2618T,S:D614G,ORF6:I33T,ORF7a:L12F,N:R203K,ORF14:G50R,ORF14:G50E,N:G204R,N:I292T	40.40%	8	77		EPI_ISL_13921372
62	2020-07-10	-	ORF1a:A1352V,ORF1a:A2142V,ORF1b:P314L,S:D614G,ORF6:I33T	93.20%		47		EPI_ISL_13921373
63	2020-07-12	b.1.1.33	ORF1a:L251W,ORF1b:P314L,S:D614G,ORF3a:V256F,ORF6:I33T,N:R203K,ORF14:G50R,ORF14:G50E,N:G204R,N:I292T	71.40%	12	60		EPI_ISL_13921374
64	2020-07-13	b.1.1.33	ORF1a:A1352V,ORF1b:P314L,S:D614G,ORF6:I33T,N:R203K,ORF14:G50R,ORF14:G50E,N:G204R,N:I292T	86.20%	1	44		EPI_ISL_13921375
65	2020-07-15	b.1.1.33	ORF1b:P314L,ORF1b:K2557R,S:D614G,S:P631S,S:G1035V,ORF3a:Q57H,ORF6:I33T,N:R203K,ORF14:G50R,ORF14:G50E,N:G204R,N:I292T	53.90%		41		EPI_ISL_13921376
66	2020-07-15	b.1.1.33	ORF1b:P255S,ORF1b:A2431V,S:D614G,S:V642F,N:R203K,ORF14:G50R,ORF14:G50E,N:G204R,N:I292T	84.30%	3	75		EPI_ISL_13921377
67	15/072020	b.1.1.33	ORF1a:A1151V,ORF1a:E1293A,ORF1a:V3917G,ORF1b:P314L,S:D574Y,S:D614G,ORF3a:L101F,ORF6:I33T,N:R203K,ORF14:G50R,ORF14:G50E,N:G204R,N:I292T,N:D377Y	94.30%	2	69		EPI_ISL_13921378
68	2020-07-17	b.1.1.33	ORF1b:P314L,S:D614G,S:V1122L,ORF6:I33T,N:R203K,ORF14:G50R,ORF14:G50E,N:G204R,N:I292T	94.30%	4	8		EPI_ISL_13921379
69	2020-07-17	-	ORF1b:A86V,ORF1b:P314L,S:D614G,ORF6:I33T,N:R203K,ORF14:G50R,ORF14:G50E,N:G204R	94.80%		95		EPI_ISL_13921380
70	2020-07-18	b.1.1.33	ORF1a:A1151V,ORF1a:E1293A,ORF1a:V3917G,ORF1b:P314L,S:D574Y,S:D614G,S:T678I,ORF3a:L101F,ORF3a:G174C,ORF6:I33T,N:R203K,ORF14:G50R,ORF14:G50E,N:G204R,N:I292T,N:D377Y	98.30%	2	65		EPI_ISL_13921381
71	2020-07-20	b.1.1.33	ORF1a:G912S,ORF1a:D1585N,ORF1b:P314L,S:E324G,S:D614G,ORF6:I33T,N:R203K,ORF14:G50R,ORF14:G50E,N:G204R,N:I292T	95.80%	10	22		EPI_ISL_13921382
72	2020-07-17	b.1.1.33	ORF1b:P314L,S:D614G,ORF6:I33T,N:R203K,ORF14:G50R,ORF14:G50E,N:G204R,N:I292T	91.70%	4	65		EPI_ISL_13921383
73	2020-07-22	b.1.1.33	ORF1b:P314L,S:D614G,ORF6:I33T,N:R203K,ORF14:G50R,ORF14:G50E,N:G204R,N:I292T	94.20%		76		EPI_ISL_13921384
74	not available	b.1.1.33	ORF1b:P314L,S:D614G,ORF6:I33T,N:R203K,ORF14:G50R,ORF14:G50E,N:G204R,N:I292T	78.90%		-		EPI_ISL_13921385
75	2020-07-24	b.1.1.33	ORF1b:P314L,S:D614G,ORF6:I33T,ORF7a:V93F,N:R203K,ORF14:G50R,ORF14:G50E,N:G204R,N:G204V,ORF14:E51*,N:I292T	97.90%	4	30		EPI_ISL_13921386
76	2020-07-24	b.1.1.33	ORF1a:A591T,ORF1a:V1570A,ORF1b:P314L,ORF1b:P1223L,S:D614G,ORF3a:G49V,ORF6:I33T,N:R203K,ORF14:G50R,ORF14:G50E,N:G204R,N:I292T	75.50%		42		EPI_ISL_13921387
77	2020-07-25	b.1.1.33	ORF1b:P314L,S:D614G,ORF6:I33T,N:R203K,ORF14:G50R,ORF14:G50E,N:G204R	80.20%		-		EPI_ISL_13921388
78	2020-07-27	-	ORF1b:P314L,S:D614G,ORF6:I33T,N:R203K,ORF14:G50R,ORF14:G50E,N:G204R	81.70%		43		EPI_ISL_13921389
79	2020-07-28	-	ORF1b:P314L,S:D614G,ORF6:I33T,N:R203K,ORF14:G50R,ORF14:G50E,N:G204R	94.60%		50		EPI_ISL_13921390
80	2020-07-28	b.1.1.33	ORF1a:A1151V,ORF1a:E1293A,ORF1a:V3917G,ORF1b:P314L,S:D574Y,S:D614G,ORF3a:L101F,ORF6:I33T,N:R203K,ORF14:G50R,ORF14:G50E,N:G204R,N:I292T,N:D377Y	57.30%	2	46		EPI_ISL_13921391
81	2020-07-30	b.1.1.33	ORF1a:S610L,ORF1b:P314L,S:D614G,ORF6:I33T,N:R203K,ORF14:G50R,ORF14:G50E,N:G204R,N:I292T	49.70%		72		EPI_ISL_13921392
82	2020-07-21	b.1.1.33	ORF1b:P255S,ORF1b:A2431V,S:D614G,S:V642F,S:V1176L,ORF6:I33T,N:R203K,ORF14:G50R,ORF14:G50E,N:G204R,N:I292T	56.30%		43		EPI_ISL_13921393
83	2020-08-04	b.1.1.33	ORF1a:P892S,ORF1a:L3606F,ORF1b:P314L,ORF1b:P1975S,S:D614G,ORF6:I33T,ORF9b:T95M,N:R203K,ORF14:G50R,ORF14:G50E,N:G204R,N:I292T	78.20%	7	30		EPI_ISL_13921394
84	2020-08-06	b.1.1.33	ORF1a:D582N,ORF1b:T284I,ORF1b:P314L,S:V308L,S:D614G,ORF6:I33T,N:R203K,ORF14:G50R,ORF14:G50E,N:G204R,N:I292T	94.20%	5	18		EPI_ISL_13921395
85	2020-08-10	b.1.1.33	ORF1b:P314L,ORF1b:P970L,S:D614G,ORF6:I33T,N:Q9H,ORF9b:S6I,N:R203K,ORF14:G50R,ORF14:G50E,N:G204R,N:G236C,N:I292T	85.60%		60	Cardiopathy, Diabetes	EPI_ISL_13921396
86	2020-08-10	-	ORF1a:L3606F,ORF1b:P314L,S:D614G,ORF6:I33T,N:R203K,ORF14:G50R,ORF14:G50E,N:G204R,N:I292T	90.20%		63		EPI_ISL_13921397
87	2020-08-10	-	S:D614G,ORF6:I33T	82.90%		75
88	2020-08-12	b.1.1.33	ORF1a:L3930F,ORF1b:P314L,S:D614G,ORF6:I33T,N:R203K,ORF14:G50R,ORF14:G50E,N:G204R	56.30%		38	Hipertension	EPI_ISL_13921398
89	2020-08-12	-	ORF1b:P314L,S:D614G,ORF3a:D155Y,ORF6:I33T,N:R203K,ORF14:G50R,ORF14:G50E,N:G204R,N:I292T	83.90%		36		EPI_ISL_13921399
90	2020-08-14	b.1.1.33	ORF1a:D589N,ORF1b:A34S,ORF1b:P314L,ORF1b:A1884V,S:Q23K,S:D614G,ORF3a:H78Y,ORF6:I33T,N:R203K,ORF14:G50R,ORF14:G50E,N:G204R,N:I292T	94.80%		46		EPI_ISL_13990090
91	2020-08-15	b.1.1.33	ORF1b:P314L,S:D614G,ORF6:I33T,N:R203K,ORF14:G50R,ORF14:G50E,N:G204R,N:I292T	70.00%		63		EPI_ISL_13921400
92	2020-08-02	b.1.1.33	ORF1a:L251W,ORF1b:P314L,S:D614G,S:V1264L,ORF3a:V256F,ORF6:I33T,N:R203K,ORF14:G50R,ORF14:G50E,N:G204R,N:I292T	75.60%	12	54		EPI_ISL_13921401
93	2020-08-17	b.1.1.33	ORF1a:L251W,ORF1b:P314L,ORF1b:A647S,S:V70F,S:D614G,S:G842V,ORF6:I33T,ORF7a:A55T,N:R203K,ORF14:G50R,ORF14:G50E,N:G204R,N:I292T	85.20%	12	83		EPI_ISL_13921402
94	2020-08-18	b.1.1.28	ORF1b:P314L,ORF1b:I1468V,S:D614G,S:V1176F,N:R203K,ORF14:G50R,ORF14:G50E,N:G204R	91.80%	6	44		EPI_ISL_13921403
95	2020-08-24	-	S:D614G,ORF6:I33T,N:R203K,ORF14:G50R,ORF14:G50E,N:G204R	57.20%		50		EPI_ISL_13921404
96	2020-08-21	b.1.1.33	ORF1b:P314L,S:D614G,ORF6:I33T,N:R203K,ORF14:G50R,ORF14:G50E,N:G204R	68.10%		64		EPI_ISL_13990091

## Sheet: antigendata
			RT-PCR Ct
Antigen test	sample ID	Collection date	N1	N2	RP	Antibody Test	sample specific structural mutations	Lineage
positive	64	7/13/2020	29.21	30.63	33.05	N/A		b.1.1.33
negative	65	7/15/2020	24.26	25.52	30.5	N/A	S:G1035V, S:P631S	b.1.1.33
negative	68	7/17/2020	25.36	24.14	28.32	N/A	S:V1122L	b.1.1.33
positive	71	7/20/2020	24.85	27.76	31.16	N/A	S:E324G	b.1.1.33
negative	77	7/25/2020	31.92	32.93	33.39	N/A		b.1.1.33
negative	85	2020-10-08	31.39	29.92	27.75	IgG positive	N:Q9H, N:G236C	b.1.1.33
positive	86	2020-10-08	20.25	21.17	22.54	negative		-
positive	89	2020-12-08	20.73	22.81	30	IgM positive		-
positive	91	8/15/2020	26.87	28.26	28.83	IgG positive		b.1.1.33
positive	94	8/18/2020	27.36	31.07	31.53	IgG positive	S:V1176F	b.1.1.28
negative	96	8/21/2020	31.56	32.41	30.19	IgG positive		b.1.1.33
negative	90	8/14/2020	25.19	27.34	30.35	negative	S:Q23K	b.1.1.33
